# Supplementary material for: Perceptions of research participation among underrepresented groups: Insights using freelisting methodology
Source: PLoS One. 2026 Jul 1;21(7):e0351215. doi: 10.1371/journal.pone.0351215 (PMC13322552; doi:10.1371/journal.pone.0351215)
Supplement: S3 Appendix — (XLSX) [file pone.0351215.s003.xlsx]

## Sheet: Research terms
Think about the term research. What are all the words and phrases that you think of?
study ID	language	age	gender	gender_open	latino/a	race	race_open	rural (y/n)	participated?	asked	research terms	FU_research terms
196	EN	32	Female	NA	Yes	White	NA	No	No	No	the systematic investigation into and study of materials and sources in order to establish facts and reach new conclusions.	No
126	EN	35	Female	NA	Yes	Other	NA	Yes	No	No	Study Complicated Complex People Researchers Medicine	Group Placebo Tests
222	ES	38	Female	NA	Yes	Other	Hispano	No	Yes	Yes	Search	Surveys, People, Numbers, Statistics, Budget
228	ES	70	Female	NA	Yes	White	NA	No	Yes	Yes	Scream	Study of something in specific
105	ES	58	Female	NA	Yes	Other	Mestizo	No	Yes	Yes	Science, Advances, Better Life, New Life Perspectives Risks. Health. Better quality of life	Process, Objectives, Results, Investigators, Patients, Progress. Training. Hypothesis, Paradigms, Knowledge, Analysis, Tests, Multidisciplinary
129	EN	33	Female	NA	Yes	White	NA	Yes	Yes	Yes	Science Facts Study Reading Measurements Analytics / analysis Intelligent Due diligence Hypothesis Finding answers to questions	Scientist Professor Researcher Pool of people
224	EN	22	Female	NA	Yes	Prefer not to say	NA	No	No	Yes	New information	Study
104	EN	56	Female	NA	Yes	Other	Hispanic	Yes	Yes	Yes	Medicine Healing Future outcomes	Healing disease
124	EN	45	Female	NA	Yes	Other	Indigenous American	No	No	Yes	Medical, doctors, tests, hospital, irb	Misconduct, abuse of minorities
240	ES	33	Female	NA	Yes	Other	NA	Yes	No	No	Learn More Interest in a Topic	Get to know Know
170	ES	20	Female	NA	Yes	Other,Prefer not to say	NA	Yes	No	No	Happy	No
270	EN	36	Female	NA	Yes	Other	NA	Yes	No	No	Finding info	No
221	ES	30	Female	NA	Yes	Other	Hispana	No	No	No	Discovery Tests Information Data Statistics Tables Diagnosis Results Hypothesis Sciences	Analysis
107	ES	59	Female	NA	Yes	Other,Prefer not to say	Mestizo	No	Yes	Yes	Data, Knowledge, Science, Tables, Method, Control Group, Results or Conclusions, Practitioners	Time, Research Material, Objective, Recommendations, Changes, Tests, Academic, Non-Academic, and Academic Activities
109	ES	18	Female	NA	Yes	White	NA	Yes	No	No	Crime Reaching a Conclusion Knowung the Truth	Analysis Discoveries Exploration
226	ES	30	Female	NA	Yes	Other	Mulata	Yes	No	No	1. Research 2. Knowledge 3. Learning	No
281	EN	39	Female	NA	No	Black or African American	NA	Yes	Yes	Prefer not to say	Trust Information Testing Incentives	Long term
153	EN	57	Female	NA	No	Black or African American	NA	No	No	No	Testing Funding Educational	Important
117	EN	34	Female	NA	No	Black or African American	NA	No	No	No	Test Fake	Questions
116	EN	46	Female	NA	No	White	NA	No	No	No	Tedious, science, market, studies, labs, questions, opinions, facts meticulous, orderly, statistics, students, learning	University
140	EN	31	Female	NA	No	Black or African American	NA	Yes	No	No	Surprise	No
282	EN	33	Female	NA	No	Other	NA	Yes	Yes	No	Studying Understanding Elaborate Questions Brainstorming	Thinking
294	EN	39	Female	NA	No	Black or African American	NA	No	No	No	Study,find,search,what something is, read about it,Information, test, program	Project,school,team,doctor, No
112	EN	42	Female	NA	No	White	NA	No	Yes	No	Study, testing, data, findings, statistics, results	No
263	EN	62	Female	NA	No	Black or African American	NA	No	No	No	Study, teach, learning	Diagnosis
187	EN	56	Female	NA	No	Native Hawaiian or Other Pacific Islander	NA	No	No	No	study, science	NA
123	EN	51	Female	NA	No	White	NA	No	Yes	Yes	Study, poll, evidence	No
284	EN	51	Female	NA	No	Black or African American	NA	No	Yes	Yes	Study, look, answers, trials	No
279	EN	37	Female	NA	No	Black or African American	NA	No	Yes	Yes	Study questions concerns Scared nervous excited concern	Discover answers thoughts thinking Worried thoughtful helpful
154	EN	65	Female	NA	No	Black or African American	NA	No	Yes	Yes	Study Personal Questions	Investigation
289	EN	44	Female	NA	No	Black or African American	NA	Yes	Yes	Yes	Study look up search investigate	Observe
151	EN	42	Female	NA	No	Black or African American	NA	Yes	Yes	No	Study listen analyze watching writing purpose	Reading cause and effect
139	EN	39	Female	NA	No	White	NA	Yes	Yes	No	Study educate science notes gathering evidence	The scientific method oh my God
118	EN	57	Female	NA	No	White	NA	Yes	No	No	Study Drugs Observation Information	Side effects Curiosity Details
273	EN	24	Female	NA	No	Black or African American	NA	Yes	No	No	Study Advancing science Innovation Progress Clinical Laboratory Experimentation	Clinical trials Investigational drugs
174	EN	66	Female	NA	No	Black or African American	NA	No	No	No	Study	Leariing
243	EN	49	Female	NA	No	Black or African American	NA	No	No	No	Study	Investigate
141	EN	69	Female	NA	No	Black or African American	NA	No	No	No	Studies, Surveys, health, Clinical Trials	No
180	EN	23	Female	NA	No	Black or African American,White	NA	Yes	Yes	No	Studies Participants Patients Science Questioning Vulnerable Intriguing School Education	Answering questions to help scientists, Statistics
131	EN	29	Female	NA	No	Black or African American,White	NA	No	No	No	Studies , testing	Doctors . Experiments
152	EN	53	Female	NA	No	Black or African American	NA	No	No	No	Studies Testing Fear Guinea pig Fake	Black science project Danger Caution Negativity White people
127	EN	30	Female	NA	No	Black or African American	NA	No	Yes	Prefer not to say	Search study information inform question opinion	Study questions inform search discussion
275	EN	35	Female	NA	No	Black or African American	NA	Yes	Yes	No	Scream Having nightmares Movies theater	Reading
287	EN	52	Female	NA	No	White	NA	No	Yes	Yes	Science Medicine Sociology Men White coats Laboratory Testing Pharmaceutical testing Monkeys People hurt by pharmaceutical trials Improved treatment Hope Future Advances	No
132	EN	51	Female	NA	No	White	NA	Yes	No	Yes	Science Advancement Medicine Learning Studies Therapy Investigation	Results New drugs Expensive Tuskeegee
247	EN	69	Female	NA	No	White	NA	Yes	No	No	Scary	Lifesaving
283	EN	47	Female	NA	No	Black or African American	NA	Yes	No	No	Scared afraid surprised	Being used for experiments
102	EN	25	Female	NA	No	Black or African American	NA	Yes	No	No	Scared	No
190	EN	60	Female	NA	No	Black or African American	NA	No	No	No	Participate,sturdy	No
191	EN	32	Female	NA	No	White	NA	No	No	Yes	paper test boring scary long unknown doctors money sterile data learning improving lab rats	textbooks charts graphs test tubes medicine technology
246	EN	47	Female	NA	No	Black or African American	NA	No	Yes	Yes	Opinions case study surveys questions hypothesis	Search for cure laboratory
249	EN	52	Female	NA	No	White	NA	Yes	No	No	Observe. Practice. Tests. Studies. Patients. Scientist.	Experiments
201	EN	25	Female	NA	No	White	NA	Yes	Yes	No	Money, scared, helping others, no cure, cancer, projects, labs	N/a
130	EN	73	Female	NA	No	Black or African American	NA	Yes	No	No	Medical patient sick medication	Science doctors death
143	EN	52	Female	NA	No	Black or African American	NA	Yes	No	No	Medical	No
293	EN	58	Female	NA	No	Black or African American	NA	Yes	No	No	Learning	No
128	EN	42	Female	NA	No	Black or African American	NA	Yes	Yes	No	Lab rat Medications Blood draws	No
149	EN	65	Female	NA	No	Black or African American	NA	No	Yes	Yes	Knowledge	Searching
280	EN	37	Female	NA	No	Black or African American	NA	Yes	Yes	Yes	Interesting exciting nervous	Studying with lots of questions
271	EN	51	Female	NA	No	White	NA	No	No	No	Interesting Progress Tests	Lab tests
108	EN	22	Female	NA	No	Black or African American	NA	Yes	No	No	Intelligence , Study , Informational , Learning	Scientific
193	EN	34	Female	NA	No	Black or African American	NA	No	Yes	Yes	Information encyclopedia newspaper internet social media surveys	Credibility
120	EN	60	Female	NA	No	White	NA	Yes	Yes	Yes	Helping other. Scientists money work cure understanding	Jobs all encompasing
147	EN	55	Female	NA	No	Black or African American	NA	No	Yes	No	Helpful to patients, advance treatments, payments	No
103	EN	25	Female	NA	No	Black or African American	NA	No	Yes	Yes	Google Opinions Online Search Data Next Do all apply	No
192	EN	32	Female	NA	No	Black or African American	NA	No	No	No	Google Computer Internet	No
264	EN	18	Female	NA	No	Black or African American	NA	No	No	No	Good people	No
148	EN	38	Female	NA	No	Black or African American	NA	No	No	No	Gather information, data, collection, to study	Investigate, explore, analyze
292	EN	19	Female	NA	No	Black or African American	NA	Yes	Yes	Yes	Funny scared famous	No
179	EN	21	Female	NA	No	White	NA	No	No	No	Facts, interactions, scary, rewarding	Looking for information
114	EN	49	Female	NA	No	Black or African American	NA	Yes	Yes	Yes	Experiment, unknown, fact finding, science, medical	Hospital, academic
133	EN	34	Female	NA	No	Black or African American	NA	No	Yes	Yes	Experiment, study	No
125	EN	31	Female	NA	No	White	NA	No	Yes	Yes	Data, information, analyze, inform, learn, answer.	No
186	EN	60	Female	NA	No	Black or African American	NA	No	No	No	Checking blood and cells	Urine testing
138	EN	37	Female	NA	No	Black or African American	NA	No	No	No	boring, long, new, time consuming	Necessary
101	EN	48	Female	NA	No	Black or African American	NA	No	No	No	Awesome	No
189	EN	52	Female	NA	No	White	NA	Yes	No	No	Animals mice. Rats. Rabbits. Laboratory. Testing. Tests. Observation.	Scientist
121	EN	28	Female	NA	No	White	NA	Yes	No	No	Analytics Observe	Medical
150	EN	56	Female	NA	No	Black or African American	NA	Yes	No	No	All	No
106	EN	57	Female	NA	No	Black or African American	NA	No	No	No	A study, improving healthcare	New medication
265	EN	37	Female	NA	No	Black or African American	NA	No	No	No	A lot of work dedication commitment and experimentation.	N/a
156	EN	31	Male	NA	Yes	Other	Hispanic	No	Yes	No	Unable to sleep	Lab
212	EN	33	Male	NA	Yes	White	NA	No	No	No	Science Doctors Data Pharmacy Studies Evidence	Papers and degrees
235	EN	23	Male	NA	Yes	Other	NA	No	Yes	Prefer not to say	Papers Notebook Library Coffee shop Study Glasses Late nights Hard work Pain Humility	Paper Notepad College Science Glass Vile Geography The world People Anatomy
239	EN	19	Male	NA	Yes	Other	Hispanic	Yes	Yes	Yes	Official Detailed Responsibility Verified Checked Interesting Proofing Can be unsettling Can be reassuring Can be incorrect	Interesting statistics about niche or general subjects Developed Personal
255	EN	26	Male	NA	Yes	Other	Mexican/rican	Yes	No	No	Helping people Timeless Effort Papers Reading Studying Glasses Helping people Teaching	Class room Books Studying Good eating Searching Looking Dedication
227	ES	35	Male	NA	Yes	White	NA	Yes	No	No	1. Knowledge 2. New Experience	No
272	EN	41	Male	NA	No	Black or African American	NA	No	No	No	Study, Cash	A study
135	EN	40	Male	NA	No	Black or African American	NA	No	No	No	Study read explore	Learning
155	EN	53	Male	NA	No	American Indian or Alaska Native,Black or African American	NA	No	No	No	Study family history male female child kids mom father daughter son grandmother grandfather aunt uncle nephew niece cousin brother sister	History year time money number month
244	EN	59	Male	NA	No	Black or African American	NA	No	No	No	Stats,facts,opinions,finding information, history,	Reading
157	EN	34	Male	NA	No	Black or African American	NA	Yes	Yes	Yes	Statistics	Trends
134	EN	40	Male	NA	No	Black or African American	NA	No	No	No	Searching study	No
248	EN	67	Male	NA	No	White	NA	Yes	No	No	Science, study, lab rats, lengthy endeavor	Outcomes, beneficial
184	EN	31	Male	NA	No	Black or African American	NA	Yes	Prefer not to say	No	Science	Science
145	EN	19	Male	NA	No	Black or African American	NA	No	No	No	Questions about my life Questions about myself Things that I like Things that I don't like	Some sort of study Experiments Testing
274	EN	19	Male	NA	No	Black or African American	NA	No	No	Yes	Numbers, notes, and labs.	Tests
290	EN	19	Male	NA	No	Black or African American	NA	No	Yes	Yes	looking or checking something	No
291	EN	19	Male	NA	No	Black or African American	NA	No	Yes	Yes	Looking for different things	Nothing
137	EN	47	Male	NA	No	White	NA	Yes	No	No	Life saving Hope Risk Data collection Service Statistics	Cancer Exploration
113	EN	37	Male	NA	No	White	NA	Yes	Yes	No	Data collection, learning, information, exploration	Questions, statistics
142	EN	19	Non-binary/third gender	NA	Yes	Other	Hispanic	Yes	Yes	Yes	Facts Gathering Information Surveys Ethical & Unethical Research Information Groups Consent Interviews Secondary Research	No
