# Supplementary material for: Perceptions of research participation among underrepresented groups: Insights using freelisting methodology
Source: PLoS One. 2026 Jul 1;21(7):e0351215. doi: 10.1371/journal.pone.0351215 (PMC13322552; doi:10.1371/journal.pone.0351215)
Supplement: S4 Appendix — (XLSX) [file pone.0351215.s004.xlsx]

## Sheet: Asked participate
Think about times you were asked to participate in research. Type all the words and phrases to describe how it made you feel.
study ID	language	age	gender	gender_open	latino/a	race	race_open	rural (y/n)	participated?	asked	asked to participate terms	FU_asked to participate terms
196	EN	32	Female	NA	Yes	White	NA	No	No	No	Very interested, curious, honored	No
126	EN	35	Female	NA	Yes	Other	NA	Yes	No	No	Annoy Nervous Curious Willing Impressed Surprised	Useful
222	ES	38	Female	NA	Yes	Other	Hispano	No	Yes	Yes	Time Consuming Insecure about what is going to happen	Lack of time and to be confirmed on other occasions
228	ES	70	Female	NA	Yes	White	NA	No	Yes	Yes	Thank you	Important
105	ES	58	Female	NA	Yes	Other	Mestizo	No	Yes	Yes	With Curiosity, Risk, Anxiety, Satisfaction. Contributing to improve the future of the human race	Experiments, Uncertainty, Curiosity, Expectation, Great Curiosity
129	EN	33	Female	NA	Yes	White	NA	Yes	Yes	Yes	Join in Included Interesting Demanding of my time Time consuming Worthy	Happy!
224	EN	22	Female	NA	Yes	Prefer not to say	NA	No	No	Yes	Intrigued Considered	Weird
104	EN	56	Female	NA	Yes	Other	Hispanic	Yes	Yes	Yes	Testing out medical and medicine	No I think itâ€™s a way to solve medical issues and viruses
124	EN	45	Female	NA	Yes	Other	Indigenous American	No	No	Yes	Interested, wary , cautious	Helpful
240	ES	33	Female	NA	Yes	Other	NA	Yes	No	No	I have never participated	No
170	ES	20	Female	NA	Yes	Other,Prefer not to say	NA	Yes	No	No	Ok	NA
270	EN	36	Female	NA	Yes	Other	NA	Yes	No	No	No	Yes
221	ES	30	Female	NA	Yes	Other	Hispana	No	No	No	I have never participated in any research. Except for this, which is my first time, what I felt when I saw the brochure was mostly to understand and comprehend the reason for the research and to be able to know the results in the future.	No
107	ES	59	Female	NA	Yes	Other,Prefer not to say	Mestizo	No	Yes	Yes	Interested, Interesting Topic, See Statuses, Learn New Information, Exciting, Curiosity, Expectation	Interest
109	ES	18	Female	NA	Yes	White	NA	Yes	No	No	I have never participated	No, not at all
226	ES	30	Female	NA	Yes	Other	Mulata	Yes	No	No	New Experience	No
281	EN	39	Female	NA	No	Black or African American	NA	Yes	Yes	Prefer not to say	Singled out	Will I see the outcome
153	EN	57	Female	NA	No	Black or African American	NA	No	No	No	Anxiety	No
117	EN	34	Female	NA	No	Black or African American	NA	No	No	No	Scared Guinea pig	NA
116	EN	46	Female	NA	No	White	NA	No	No	No	Nervous, excited, proud, curious	No
140	EN	31	Female	NA	No	Black or African American	NA	Yes	No	No	Ok	No
282	EN	33	Female	NA	No	Other	NA	Yes	Yes	No	Hamster Confused What are too trying to say? What the hell? What can I learn from this?	Can I die from this?
294	EN	39	Female	NA	No	Black or African American	NA	No	No	No	What are we doing, how long, what is the outcome, why, will you get paid, how often, Hard,easy,test,what are you looking for, how many people	No
112	EN	42	Female	NA	No	White	NA	No	Yes	No	Guinea pig, exploration, novelty, cures, interested, curious	No
263	EN	62	Female	NA	No	Black or African American	NA	No	No	No	Nervous worried outcome placebo	No
187	EN	56	Female	NA	No	Native Hawaiian or Other Pacific Islander	NA	No	No	No	NA	NA
123	EN	51	Female	NA	No	White	NA	No	Yes	Yes	Interesting	No
284	EN	51	Female	NA	No	Black or African American	NA	No	Yes	Yes	Include, together, "part of"	No
279	EN	37	Female	NA	No	Black or African American	NA	No	Yes	Yes	Curious scared concerned excited helpful challenging nervous Nervous excited happy	Excited helpful worry
154	EN	65	Female	NA	No	Black or African American	NA	No	Yes	Yes	Inquisitive Suspect Unsure	Putting people in a certain category
289	EN	44	Female	NA	No	Black or African American	NA	Yes	Yes	Yes	Ginny pig	Knowledge
151	EN	42	Female	NA	No	Black or African American	NA	Yes	Yes	No	The outcome why how scary nervus	Happy good
139	EN	39	Female	NA	No	White	NA	Yes	Yes	No	Apart of something	No
118	EN	57	Female	NA	No	White	NA	Yes	No	No	Nervous Curious	No
273	EN	24	Female	NA	No	Black or African American	NA	Yes	No	No	Iâ€™ve never been asked.	No
174	EN	66	Female	NA	No	Black or African American	NA	No	No	No	Good happy	Need to know
243	EN	49	Female	NA	No	Black or African American	NA	No	No	No	I have never participated before	Are there any side affect
141	EN	69	Female	NA	No	Black or African American	NA	No	No	No	Guinea pig	No
180	EN	23	Female	NA	No	Black or African American,White	NA	Yes	Yes	No	Open Honest Personal	Free will
131	EN	29	Female	NA	No	Black or African American,White	NA	No	No	No	Nervous , intrigued	Curious .
152	EN	53	Female	NA	No	Black or African American	NA	No	No	No	Anxiety Test dummy Scary Money Injection Lab food	Scared Anxious Danger Lethal Injection
127	EN	30	Female	NA	No	Black or African American	NA	No	Yes	Prefer not to say	Open learning inform new information opinion study	Learning knowing study
275	EN	35	Female	NA	No	Black or African American	NA	Yes	Yes	No	Google reading	No
287	EN	52	Female	NA	No	White	NA	No	Yes	Yes	Uncertainty Hopeful Nervous Not knowing what to expect Not knowing whatâ€™s being investigated Not knowing criteria for inclusion/exclusion Outcomes not being shared Like Iâ€™m contributing and making the world better	Generally interested even if I am apprehensive
132	EN	51	Female	NA	No	White	NA	Yes	No	Yes	I've never been asked	I think it's the best way to advance in science and medicine. Not enough people participate due to fear and past issues
247	EN	69	Female	NA	No	White	NA	Yes	No	No	Apprecitated	Scared
283	EN	47	Female	NA	No	Black or African American	NA	Yes	No	No	Being a part of	No
102	EN	25	Female	NA	No	Black or African American	NA	Yes	No	No	Good	No
190	EN	60	Female	NA	No	Black or African American	NA	No	No	No	Never participated	No
191	EN	32	Female	NA	No	White	NA	No	No	Yes	nervous paranoid tired uneasy afraid agitated anxious	unsure skeptical
246	EN	47	Female	NA	No	Black or African American	NA	No	Yes	Yes	Valued. Excited curious	Anxious
249	EN	52	Female	NA	No	White	NA	Yes	No	No	No	No
201	EN	25	Female	NA	No	White	NA	Yes	Yes	No	Excited, scared, needed, wanted, experimental	N/a
130	EN	73	Female	NA	No	Black or African American	NA	Yes	No	No	Uncomfortable time consuming	No
143	EN	52	Female	NA	No	Black or African American	NA	Yes	No	No	Not interested	No
293	EN	58	Female	NA	No	Black or African American	NA	Yes	No	No	Iâ€™m have never	No
128	EN	42	Female	NA	No	Black or African American	NA	Yes	Yes	No	Unsure Scared Hesitant	Now
149	EN	65	Female	NA	No	Black or African American	NA	No	Yes	Yes	Contribution	No
280	EN	37	Female	NA	No	Black or African American	NA	Yes	Yes	Yes	Deep thinking questions about opinions	No
271	EN	51	Female	NA	No	White	NA	No	No	No	Iâ€™ve never been askes	Iâ€™d be eager to participate in research about ADHD and PTSD in adult women, and previously undiagnosed autism in adults.
108	EN	22	Female	NA	No	Black or African American	NA	Yes	No	No	The phrases that i used that made me feel involved in the research survey would be â€œ I feel very honored and smart to have been chosen to be apart of the research .â€	I feel very helpful for helping people find out what it is that will help them educate themselves
193	EN	34	Female	NA	No	Black or African American	NA	No	Yes	Yes	It made me feel as if I was being part of a study and that my opinion or voice was being heard.	Not at this time
120	EN	60	Female	NA	No	White	NA	Yes	Yes	Yes	Good helping others thankful	No
147	EN	55	Female	NA	No	Black or African American	NA	No	Yes	No	Fine	No
103	EN	25	Female	NA	No	Black or African American	NA	No	Yes	Yes	Personal information Ideas opinions	No
192	EN	32	Female	NA	No	Black or African American	NA	No	No	No	Happy Exciting	No
264	EN	18	Female	NA	No	Black or African American	NA	No	No	No	Good	No
148	EN	38	Female	NA	No	Black or African American	NA	No	No	No	I have not participated	Yes. Research is always a good thing. I feel that its important to research any and everything before making assumptions.
292	EN	19	Female	NA	No	Black or African American	NA	Yes	Yes	Yes	Reading	No
179	EN	21	Female	NA	No	White	NA	No	No	No	Scary	Nervous, not willing to participate outside of home
114	EN	49	Female	NA	No	Black or African American	NA	Yes	Yes	Yes	Important	NA
133	EN	34	Female	NA	No	Black or African American	NA	No	Yes	Yes	To help out a good cause	No
125	EN	31	Female	NA	No	White	NA	No	Yes	Yes	Involved, helpful, able to share my experience	No
186	EN	60	Female	NA	No	Black or African American	NA	No	No	No	Depends on my health	Travels to and from the building
138	EN	37	Female	NA	No	Black or African American	NA	No	No	No	Why? Benefit, purpose	NA
101	EN	48	Female	NA	No	Black or African American	NA	No	No	No	Yes	No
189	EN	52	Female	NA	No	White	NA	Yes	No	No	Na	To uncomfortable
121	EN	28	Female	NA	No	White	NA	Yes	No	No	Intrigued Interested	NA
150	EN	56	Female	NA	No	Black or African American	NA	Yes	No	No	All	No
106	EN	57	Female	NA	No	Black or African American	NA	No	No	No	Helping others,eliminating outdated medication, improving medication	No
265	EN	37	Female	NA	No	Black or African American	NA	No	No	No	To participate in something it made me feel great to learn new things.	N/A
156	EN	31	Male	NA	Yes	Other	Hispanic	No	Yes	No	Scared Intimidated	No
212	EN	33	Male	NA	Yes	White	NA	No	No	No	Excited Included Wanted	Beneficial for others and companies
235	EN	23	Male	NA	Yes	Other	NA	No	Yes	Prefer not to say	Scared Anxious Mad at the teacher Scared to work with other class mates What if they make fun of me My skin color makes me get treated differently Alone Always picked last	Eventually it gets better with certain class mates Happiness sharing a project once itâ€™s completed amongst everyone
239	EN	19	Male	NA	Yes	Other	Hispanic	Yes	Yes	Yes	Trusted Reliable Important Trustworthy Interesting	Respected
255	EN	26	Male	NA	Yes	Other	Mexican/rican	Yes	No	No	Part of helping Team work Class mates Groups of people Effort Learning High school Swimming class When my parents taught me on the beach time work	Good Helpful Happy to help Caring Simple Easy task
227	ES	35	Male	NA	Yes	White	NA	Yes	No	No	I have not been part of a study	No
272	EN	41	Male	NA	No	Black or African American	NA	No	No	No	Clever, Humble	No
135	EN	40	Male	NA	No	Black or African American	NA	No	No	No	Nerves excited	No
155	EN	53	Male	NA	No	American Indian or Alaska Native,Black or African American	NA	No	No	No	N/A	No not really
244	EN	59	Male	NA	No	Black or African American	NA	No	No	No	N/a	No
157	EN	34	Male	NA	No	Black or African American	NA	Yes	Yes	Yes	Lengthy task	I'll be anxious to see the numbers
134	EN	40	Male	NA	No	Black or African American	NA	No	No	No	I need cash	No
248	EN	67	Male	NA	No	White	NA	Yes	No	No	Marketing study	Generally positive, willing to help
184	EN	31	Male	NA	No	Black or African American	NA	Yes	Prefer not to say	No	Examine observe science	No
145	EN	19	Male	NA	No	Black or African American	NA	No	No	No	To be honest I was kind of scared I have never done a study so I didn't know what to expect	Well some of my family members told me about it how it went with them so I'm giving it a try
274	EN	19	Male	NA	No	Black or African American	NA	No	No	Yes	Fun, excited, and smart.	I feel it is a big part of the science world because without research we wouldnâ€™t be able to figure the things we know about life.
290	EN	19	Male	NA	No	Black or African American	NA	No	Yes	Yes	it made me glad that they asked me to participate even if I didn't want to	not really
291	EN	19	Male	NA	No	Black or African American	NA	No	Yes	Yes	Nothing	None
137	EN	47	Male	NA	No	White	NA	Yes	No	No	Service Help others Life saving	No
113	EN	37	Male	NA	No	White	NA	Yes	Yes	No	Important, interested, involved	Want to share opinion
142	EN	19	Non-binary/third gender	NA	Yes	Other	Hispanic	Yes	Yes	Yes	Willing Experiment Consensual Finding more information	No
