# Supplementary material for: Perceptions of research participation among underrepresented groups: Insights using freelisting methodology
Source: PLoS One. 2026 Jul 1;21(7):e0351215. doi: 10.1371/journal.pone.0351215 (PMC13322552; doi:10.1371/journal.pone.0351215)
Supplement: S5 Appendix — (XLSX) [file pone.0351215.s005.xlsx]

## Sheet: Being Participant
Think about being a participant in a research study. What are all the words or phrases that come to mind?
study ID	language	age	gender	gender_open	latino/a	race	race_open	rural (y/n)	participated?	asked	being a participant	FU_being a participant
196	EN	32	Female	NA	Yes	White	NA	No	No	No	Very interesting, curious!	No
126	EN	35	Female	NA	Yes	Other	NA	Yes	No	No	Guinie pig Trials Purposeful Helpful Useful Cooperation	Breakthrough
222	ES	38	Female	NA	Yes	Other	Hispano	No	Yes	Yes	Questions Wait Time Location is far away	That the place is far from my home That I have no personal interest in this study
228	ES	70	Female	NA	Yes	White	NA	No	Yes	Yes	Interesting, management of the studies	Surveys
105	ES	58	Female	NA	Yes	Other	Mestizo	No	Yes	Yes	Guinea pigs, Control Group, Be a Risk Taker, Love of Science, Passion, Pride, Sometimes Fear. Contribute to a Better Cause, Fight for Others	A lot of curiosity, and fear at times....
129	EN	33	Female	NA	Yes	White	NA	Yes	Yes	Yes	Focus Time Study Interesting Informative Opinion Sharing Reflecting	Honest Truthful Not being distracted / focusing
224	EN	22	Female	NA	Yes	Prefer not to say	NA	No	No	Yes	Questions Answering based on experience	Considering my opinion and choices
104	EN	56	Female	NA	Yes	Other	Hispanic	Yes	Yes	Yes	Surveys testing different medications	No
124	EN	45	Female	NA	Yes	Other	Indigenous American	No	No	Yes	Tests pain invasive	No
240	ES	33	Female	NA	Yes	Other	NA	Yes	No	No	Patience Tolerate Speak Open up	No
170	ES	20	Female	NA	Yes	Other,Prefer not to say	NA	Yes	No	No	None right now	No
270	EN	36	Female	NA	Yes	Other	NA	Yes	No	No	I do	No
221	ES	30	Female	NA	Yes	Other	Hispana	No	No	No	What will be the results? Will I have the requirements for the research? Curiosity	Curiosity
107	ES	59	Female	NA	Yes	Other,Prefer not to say	Mestizo	No	Yes	Yes	I am excited to be part of this research process, to learn about the research topic, I am pleased to be the subject of research for progress.	I am interested in how they do it, the processes and the achievements that I can apply to my life.
109	ES	18	Female	NA	Yes	White	NA	Yes	No	No	Have a responsibility Do a good job or project	To have a well-done analysis for whatever I am sent to investigate.
226	ES	30	Female	NA	Yes	Other	Mulata	Yes	No	No	1. Knowledge 2. Experience 3. Learning	No
281	EN	39	Female	NA	No	Black or African American	NA	Yes	Yes	Prefer not to say	Test Outcome Long term effects	No
153	EN	57	Female	NA	No	Black or African American	NA	No	No	No	Important Needed	No
117	EN	34	Female	NA	No	Black or African American	NA	No	No	No	Money	NA
116	EN	46	Female	NA	No	White	NA	No	No	No	Long term, helping advance science or medicine, time taken out of my schedule	No
140	EN	31	Female	NA	No	Black or African American	NA	Yes	No	No	All of them	All of them
282	EN	33	Female	NA	No	Other	NA	Yes	Yes	No	Beneficial	Side effects How long?
294	EN	39	Female	NA	No	Black or African American	NA	No	No	No	What are we doing, who will know, what is it about, how long, will I get hurt, What do I have to do, is it easy, legal, sign waiver	No
112	EN	42	Female	NA	No	White	NA	No	Yes	No	Interesting, assisting medical discoveries	No
263	EN	62	Female	NA	No	Black or African American	NA	No	No	No	Placebo, identify, length	No
187	EN	56	Female	NA	No	Native Hawaiian or Other Pacific Islander	NA	No	No	No	NA	NA
123	EN	51	Female	NA	No	White	NA	No	Yes	Yes	Exciting, like to be part of a research if it can help others	No
284	EN	51	Female	NA	No	Black or African American	NA	No	Yes	Yes	Include, "part of", together	No
279	EN	37	Female	NA	No	Black or African American	NA	No	Yes	Yes	Confused concern Thoughtful concern excited motivated determined	No
154	EN	65	Female	NA	No	Black or African American	NA	No	Yes	Yes	Information Afraid (if medical) Excited	Nothing else that I can think of
289	EN	44	Female	NA	No	Black or African American	NA	Yes	Yes	Yes	Participating be envolved	Learning
151	EN	42	Female	NA	No	Black or African American	NA	Yes	Yes	No	Student acknowledgement apart of something self	The outcome
139	EN	39	Female	NA	No	White	NA	Yes	Yes	No	Helping, an idea	No
118	EN	57	Female	NA	No	White	NA	Yes	No	No	Guinea pig First Nervous Excited Curious What type of research? Needles What are the side effects? Drugs Food tasting What is the intent of the study?	No
273	EN	24	Female	NA	No	Black or African American	NA	Yes	No	No	Duration Compensation Informed consent Eligibility Investigation	NA
174	EN	66	Female	NA	No	Black or African American	NA	No	No	No	Why am I beeping ask	Bo
243	EN	49	Female	NA	No	Black or African American	NA	No	No	No	New Medicine, new study	Money
141	EN	69	Female	NA	No	Black or African American	NA	No	No	No	What if something goes wrong	No
180	EN	23	Female	NA	No	Black or African American,White	NA	Yes	Yes	No	Studying Stalking Scary Dying Death Lab rat Donating body to science	No
131	EN	29	Female	NA	No	Black or African American,White	NA	No	No	No	Curious , experiments	No
152	EN	53	Female	NA	No	Black or African American	NA	No	No	No	Guinea pig Lethal injection Dead Test dummy	White people up to something again
127	EN	30	Female	NA	No	Black or African American	NA	No	Yes	Prefer not to say	Participation discussions questions opinion learning	Details
275	EN	35	Female	NA	No	Black or African American	NA	Yes	Yes	No	Putting in order	No
287	EN	52	Female	NA	No	White	NA	No	Yes	Yes	Interview Testing Qualify Electrodes Questionnaire Test products Results Follow up	No
132	EN	51	Female	NA	No	White	NA	Yes	No	Yes	Eager Exciting Hope Helping	No
247	EN	69	Female	NA	No	White	NA	Yes	No	No	Ginny pig	NA
283	EN	47	Female	NA	No	Black or African American	NA	Yes	No	No	Scared experiment	No
102	EN	25	Female	NA	No	Black or African American	NA	Yes	No	No	None	Nothing
190	EN	60	Female	NA	No	Black or African American	NA	No	No	No	Nothing	No
191	EN	32	Female	NA	No	White	NA	No	No	Yes	lonely locked in a room sterile invasive triggering boring	feeling like an animal / lab rat unsure what will happen to my personal data unsure of outcome / what it will be used for
246	EN	47	Female	NA	No	Black or African American	NA	No	Yes	Yes	Valued curious sharing observation tracking my habits giving feedback sharing feelings and thoughts	NA
249	EN	52	Female	NA	No	White	NA	Yes	No	No	Experiments.studies. tests. Science.	Huh not really
201	EN	25	Female	NA	No	White	NA	Yes	Yes	No	Scared, needed, helping others	Finding a cure
130	EN	73	Female	NA	No	Black or African American	NA	Yes	No	No	Time consuming	No
143	EN	52	Female	NA	No	Black or African American	NA	Yes	No	No	Knee Psoriasis	No
293	EN	58	Female	NA	No	Black or African American	NA	Yes	No	No	Reading	Getting smarter
128	EN	42	Female	NA	No	Black or African American	NA	Yes	Yes	No	Uncertain	Anxious
149	EN	65	Female	NA	No	Black or African American	NA	No	Yes	Yes	Offering	Exploring
280	EN	37	Female	NA	No	Black or African American	NA	Yes	Yes	Yes	Nervous excited thoughts concerns	No
271	EN	51	Female	NA	No	White	NA	No	No	No	Scans Medication Screenings	Ongoing commitment Logistics
108	EN	22	Female	NA	No	Black or African American	NA	Yes	No	No	Helpful	No
193	EN	34	Female	NA	No	Black or African American	NA	No	Yes	Yes	Statistics	Not at this time
120	EN	60	Female	NA	No	White	NA	Yes	Yes	Yes	Feels good to help others useful	No
147	EN	55	Female	NA	No	Black or African American	NA	No	Yes	No	I hope it's a subject that I can help with.	No
103	EN	25	Female	NA	No	Black or African American	NA	No	Yes	Yes	Taking part Giving opinions Voting	No
192	EN	32	Female	NA	No	Black or African American	NA	No	No	No	Help Research Money	No
264	EN	18	Female	NA	No	Black or African American	NA	No	No	No	Helping	No
148	EN	38	Female	NA	No	Black or African American	NA	No	No	No	What type of research? Why is the research needed? How long? What factors are included? Who will be included?	The thought that I will be helping in some way.
292	EN	19	Female	NA	No	Black or African American	NA	Yes	Yes	Yes	Reading lear	Reading learning getting smarter
179	EN	21	Female	NA	No	White	NA	No	No	No	Scary, nervous, unessy	no
114	EN	49	Female	NA	No	Black or African American	NA	Yes	Yes	Yes	I am doing a good thing. I wonder what the results will be. Will this study publish	How much will i get paid
133	EN	34	Female	NA	No	Black or African American	NA	No	Yes	Yes	Lab rat	No
125	EN	31	Female	NA	No	White	NA	No	Yes	Yes	Opportunity, feel like my voice is heard	No
186	EN	60	Female	NA	No	Black or African American	NA	No	No	No	Needles and pain	Patient and time
138	EN	37	Female	NA	No	Black or African American	NA	No	No	No	Purpose, reason, benefit	NA
101	EN	48	Female	NA	No	Black or African American	NA	No	No	No	NA	No
189	EN	52	Female	NA	No	White	NA	Yes	No	No	No way to many people	Uncomfortable
121	EN	28	Female	NA	No	White	NA	Yes	No	No	Accepted Experimental Interested	NA
150	EN	56	Female	NA	No	Black or African American	NA	Yes	No	No	All	No
106	EN	57	Female	NA	No	Black or African American	NA	No	No	No	For a good cause	This could also help a family member
265	EN	37	Female	NA	No	Black or African American	NA	No	No	No	You are participating in group assignments. To be honest we will participate if money is envolved.	N/A
156	EN	31	Male	NA	Yes	Other	Hispanic	No	Yes	No	Guinea pig	No
212	EN	33	Male	NA	Yes	White	NA	No	No	No	Included excited wanted	Helpful
235	EN	23	Male	NA	Yes	Other	NA	No	Yes	Prefer not to say	Attentive Listening Reading Writing Teamwork Us Multiple kids Math Learning together Putting in the effort	Hard work Team work Disiciine Class time Working together Teacher giving out assignments Never getting the credit
239	EN	19	Male	NA	Yes	Other	Hispanic	Yes	Yes	Yes	Subject Important Lab Rat Confirming Normal Source of information	Giving feedback Honesty
255	EN	26	Male	NA	Yes	Other	Mexican/rican	Yes	No	No	overwhelming Helpful Busy Teamwork Studying School Class	Effort Trying really hard Pleasing the teacher Helping eachother out to complete the tasks Finding groundbreaking research
227	ES	35	Male	NA	Yes	White	NA	Yes	No	No	New Experience	No
272	EN	41	Male	NA	No	Black or African American	NA	No	No	No	Hospital, Doctor	No
135	EN	40	Male	NA	No	Black or African American	NA	No	No	No	Group question survey	No
155	EN	53	Male	NA	No	American Indian or Alaska Native,Black or African American	NA	No	No	No	Family money area time medical	No
244	EN	59	Male	NA	No	Black or African American	NA	No	No	No	NA	NA
157	EN	34	Male	NA	No	Black or African American	NA	Yes	Yes	Yes	How do I impact the report	What is the group that I'm a part of
134	EN	40	Male	NA	No	Black or African American	NA	No	No	No	Hospital	Medicine
248	EN	67	Male	NA	No	White	NA	Yes	No	No	Lab rat, subject, studied patient	No
184	EN	31	Male	NA	No	Black or African American	NA	Yes	Prefer not to say	No	Nervousness unknowingly	No
145	EN	19	Male	NA	No	Black or African American	NA	No	No	No	I am willing to give it a shot and see how things go	I've only got back good feedback about people doing research studies so I want to give it a chance
274	EN	19	Male	NA	No	Black or African American	NA	No	No	Yes	Exciting, cool, learning experience.	Cool
290	EN	19	Male	NA	No	Black or African American	NA	No	Yes	Yes	teamwork and sportsmanship	nope
291	EN	19	Male	NA	No	Black or African American	NA	No	Yes	Yes	Hmmm	None
137	EN	47	Male	NA	No	White	NA	Yes	No	No	Nervous Unknown Hope Placebo Trial drug Dual arm study	No
113	EN	37	Male	NA	No	White	NA	Yes	Yes	No	Being part of a process to better something	No
142	EN	19	Non-binary/third gender	NA	Yes	Other	Hispanic	Yes	Yes	Yes	Ethics Authenticity Consent	No
